# Supplementary material for: Soft-stable interface in grasping multiple objects by wiring-tension
Source: Sci Rep. 2023 Dec 6;13:21537. doi: 10.1038/s41598-023-47545-3 (PMC10700512; doi:10.1038/s41598-023-47545-3)
Supplement: Supplementary file 2 — Supplementary Information. [file 41598_2023_47545_MOESM2_ESM.xlsx]

## Sheet: Wire length
theta	AB	%AB	BC	%BC	CD	%CD	DE	%DE	EF	%EF	FG	total	%total
-20.7	7.678	-16.8418	27.44	47.0998	8.555	-1.64406	19.805	1.12847	3.365	-8.51006	79.372	146.215	5.02518
-18.9	7.461	-19.192	27.046	44.9877	8.575	-1.41412	19.749	0.842525	3.432	-6.68842	79.372	145.635	4.60857
-15.6	7.572	-17.9898	24.248	29.9882	8.628	-0.804783	19.657	0.372753	3.558	-3.26264	79.372	143.035	2.74101
-10.5	7.539	-18.3472	24.856	33.2476	8.698	0	19.584	0	3.678	0	79.372	143.727	3.23806
-6.4	7.617	-17.5024	23.884	28.0369	8.72838	0.349253	19.3609	-1.13904	3.903	6.11746	79.372	142.865	2.61912
0	7.781	-15.7262	22.278	19.4275	8.698	0	19.584	0	3.678	0	79.372	141.391	1.56013
5.6	7.944	-13.9608	21.141	13.3323	8.698	0	19.584	0	3.678	0	79.372	140.417	0.860515
14.7	8.281	-10.3108	19.614	5.14635	8.698	0	19.584	0	3.678	0	79.372	139.227	0.00574634
22.8	8.632	-6.50926	18.769	0.61649	8.698	0	19.584	0	3.678	0	79.372	138.733	-0.34909
36.2	9.233	0	18.654	0	8.698	0	19.584	0	3.678	0	79.372	139.219	0

## Sheet: Length in grasping
Unit mm	Length FG		d max		theta (degree)		Elongation FG		Total elongation
	LH	RH	LH	RH			LH	RH
double bevel gear	81.23	79.64	3.22	2.39	-13.1		1.858	0.268		11.526
double bevel gear+pneumatic joint	81.14	79.9	4.25	3.22	-10.4		1.768	0.528		12.296
Double glue bottle	79.5	79.5	1.53	1.53	-11.5		0.128	0.128		10.056
Double silicon bottle	92.82	92.82	21.17	21.17	-5.6		13.448	13.448		34.896

## Sheet: Force-displacement
Wire chance\prestretch	0	0.25	0.5	0.97	1.96	3.63				total
1 mm	0	0.29	0.54	0.99	2	3.71				146.215
2	0	0.38	0.58	1.01	2.01	3.73				145.635
3	0	0.48	0.62	1.02	2.02	3.78				143.035
5	0	0.55	0.68	1.04	2.03	3.82				143.727
8	0.28	0.63	0.73	1.07	2.06	3.9				142.865
12	0.35	0.69	0.79	1.1	2.08	3.99				141.391
17	0.42	0.78	0.88	1.15	2.12	4.13				140.417
23	0.52	0.85	0.93	1.21	2.17	4.31				139.227
30	0.6	0.93	0.99	1.25	2.22	4.53				138.733
38	0.67	0.99	1.08	1.31	2.28	4.92				139.219
47	0.74	1.08	1.13	1.38	2.33	5.41
57	0.82	1.14	1.21	1.44	2.44	6.4
68	0.9	1.23	1.28	1.5	2.48	8.31
80	0.98	1.31	1.35	1.58	2.57	12.4
